# Supplementary material for: What Levers to Promote Teachers’ Wellbeing during the COVID-19 Pandemic and Beyond: Lessons Learned from a 2021 Online Study in Six Countries
Source: Int J Environ Res Public Health. 2022 Jul 27;19(15):9151. doi: 10.3390/ijerph19159151 (PMC9368544; doi:10.3390/ijerph19159151)
Supplement: Supplementary file 1 [file ijerph-19-09151-s001.zip]

Archive with 1 entries (1 files):
- ijerph-1804042-supplementary.pdf
